# Supplementary material for: Optimal Icosahedral Copper-Based Bimetallic Clusters for the Selective Electrocatalytic CO2 Conversion to One Carbon Products
Source: Nanomaterials (Basel). 2022 Dec 24;13(1):87. doi: 10.3390/nano13010087 (PMC9823659; doi:10.3390/nano13010087)
Supplement: Supplementary file 1 [file nanomaterials-13-00087-s001.zip]

Archive with 1 entries (1 files):
- nanomaterials-2068546-supplementary.pdf
